# Supplementary material for: Genome-Wide Identification and Characterization of Diterpenoid Pathway CYPs in Andrographis paniculata and Analysis of Their Expression Patterns under Low Temperature Stress
Source: Int J Mol Sci. 2024 Oct 5;25(19):10741. doi: 10.3390/ijms251910741 (PMC11476908; doi:10.3390/ijms251910741)
Supplement: Supplementary file 1 [file ijms-25-10741-s001.zip]

Archive with 1 entries (1 files):
- ijms-3207165-supplementary.xlsx
